# Supplementary material for: Organelle calcium-derived voltage oscillations in pacemaker neurons drive the motor program for food-seeking behavior in Aplysia
Source: eLife. 2021 Jun 30;10:e68651. doi: 10.7554/eLife.68651 (PMC8263059; doi:10.7554/eLife.68651)
Supplement: Figure 2—source data 1. [file elife-68651-fig2-data1.txt]

Figure 2B
Period	625	312.5	208.3333333	156.25	125	104.1666667	89.28571429	78.125	69.44444444	62.5	56.81818182	52.08333333	48.07692308	44.64285714	41.66666667	39.0625	36.76470588	34.72222222	32.89473684	31.25	29.76190476	28.40909091	27.17391304	26.04166667	25	24.03846154	23.14814815	22.32142857	21.55172414	20.83333333	20.16129032	19.53125	18.93939394	18.38235294	17.85714286	17.36111111	16.89189189	16.44736842	16.02564103	15.625	15.24390244	14.88095238	14.53488372	14.20454545	13.88888889	13.58695652	13.29787234	13.02083333	12.75510204
mean Power	269.275815	740.7315147	1231.8684	1478.338525	1571.034625	1593.180869	1389.56062	1205.798507	1177.823611	1300.308995	1581.642372	1194.331074	935.5847284	749.1348119	564.8605079	547.6596023	576.0766178	567.6593024	522.6868886	417.7845932	319.0552336	253.4266224	232.1403285	289.1582558	313.6409449	217.8978614	161.7795657	201.365515	210.5115023	178.1699837	161.6106767	133.9279178	100.47632	93.44474346	99.83691764	124.2484897	128.8282837	99.93728235	88.16126144	93.11306799	79.03477395	67.47687249	70.65735624	66.30134181	52.52257243	39.75692007	45.14114325	55.2638455	48.72081994
std Power	406.1976151	979.4167348	1564.804569	1796.086692	1692.377673	1540.151982	1335.293415	1438.870206	1473.316592	1757.839179	2222.676881	1477.531774	878.3150609	730.9408156	647.5464975	823.3116671	952.7298599	995.873808	1033.227546	730.0363059	432.2273638	289.2461424	248.193046	388.3379644	592.7458792	351.5826017	238.4964877	290.636645	277.1107682	228.2240766	236.902032	196.7170943	111.7920472	86.8291148	97.92066977	169.6903482	174.8734945	118.8865837	108.7069911	162.4646382	109.4824748	66.44534299	73.48270248	73.37683894	53.70106075	39.38004319	40.44776191	64.90755374	52.88247477
CI95 Power	156.1344674	376.4687546	601.480459	690.3808114	650.5170803	592.004484	513.2608327	553.073738	566.314259	675.6792108	854.353788	567.9344932	337.6072364	280.9594413	248.9042864	316.465001	366.2108386	382.7945337	397.1525846	280.6117653	166.1397968	111.1805947	95.40058241	149.2695649	227.839994	135.1415179	91.67341389	111.7150769	106.5159927	87.72489874	91.06053611	75.61422718	42.9706899	33.37542391	37.63880205	65.22567135	67.21797205	45.69769183	41.78485428	62.44824886	42.08293517	25.54029826	28.24532245	28.20463057	20.64164389	15.13692312	15.54733344	24.94920196	20.32699535
Figure 2E
Period	625	312.5	208.3333333	156.25	125	104.1666667	89.28571429	78.125	69.44444444	62.5	56.81818182	52.08333333	48.07692308	44.64285714	41.66666667	39.0625	36.76470588	34.72222222	32.89473684	31.25	29.76190476	28.40909091	27.17391304	26.04166667	25	24.03846154	23.14814815	22.32142857	21.55172414	20.83333333	20.16129032	19.53125	18.93939394	18.38235294	17.85714286	17.36111111	16.89189189	16.44736842	16.02564103	15.625	15.24390244	14.88095238	14.53488372	14.20454545	13.88888889	13.58695652	13.29787234	13.02083333	12.75510204
mean Power	13.71421964	34.90995435	45.35336478	46.98962122	58.68693442	70.45798927	87.05604526	120.5941531	153.4133121	120.5531508	100.4945066	67.10460895	57.64513185	78.44762448	77.90986341	61.40021642	52.49737646	48.99346446	46.94293159	44.65898354	44.44881288	39.40774405	22.93876967	16.89046479	29.54944429	36.84215504	31.33622975	26.80847055	21.58440179	16.98301585	15.45958373	15.26704909	17.36394255	17.38962194	15.46404691	15.90746364	15.70738561	13.02173439	13.18130504	13.09877805	12.72278919	15.29856934	14.32396725	10.10963434	7.896063251	8.893608658	11.02301982	10.44056723	8.411737953
std Power	14.13584461	47.72098229	53.29703202	44.68391837	66.68665633	69.46979965	77.40732766	109.2973912	128.5435501	101.8930603	104.9390971	70.13374271	63.00144701	87.35247234	101.6333468	85.08425569	89.56673008	80.86324565	72.97927099	63.70991671	68.71354719	51.12798131	20.04816301	17.54463431	49.01113933	62.08773636	48.93481338	38.64778116	24.5436748	12.91944754	9.84384557	12.64804728	18.86154945	22.25625216	21.59221646	19.60642908	15.94524761	10.15220516	11.34845201	11.4486706	12.94632789	14.06334693	13.42075413	10.34678029	8.146058237	9.254244587	12.10154144	8.660907012	7.543815809
CI95 Power	7.153592941	24.14970534	26.97152399	22.61276718	33.74748429	35.15592326	39.17279285	55.31109516	65.05081643	51.56405555	53.10553456	35.49191864	31.88254534	44.20563799	51.43262479	43.05778308	45.32618642	40.92169653	36.93192817	32.24107388	34.77321375	25.87385305	10.14558389	8.878646844	24.80260289	31.42015244	24.76397734	19.55811641	12.42058495	6.538022399	4.981581655	6.400677442	9.545085612	11.26301065	10.92696839	9.922039788	8.069260372	5.13763027	5.743003579	5.79372025	6.551625486	7.116904729	6.791713876	5.236097061	4.122398506	4.683207872	6.124112411	4.382943147	3.817627387
[truncated: 263 more columns]
