# Supplementary material for: Organelle calcium-derived voltage oscillations in pacemaker neurons drive the motor program for food-seeking behavior in Aplysia
Source: eLife. 2021 Jun 30;10:e68651. doi: 10.7554/eLife.68651 (PMC8263059; doi:10.7554/eLife.68651)
Supplement: Figure 3—source data 1. [file elife-68651-fig3-data1.txt]

Figure 3C
Period	1215	607.5	405	303.75	243	202.5	173.5714286	151.875	135	121.5	110.4545455	101.25	93.46153846	86.78571429	81	75.9375	71.47058824	67.5	63.94736842	60.75	57.85714286	55.22727273	52.82608696	50.625	48.6	46.73076923	45	43.39285714	41.89655172	40.5	39.19354839	37.96875	36.81818182	35.73529412	34.71428571	33.75	32.83783784	31.97368421	31.15384615	30.375	29.63414634	28.92857143	28.25581395	27.61363636	27	26.41304348	25.85106383	25.3125	24.79591837
mean Power	1962.656587	5677.56578	10532.77113	11830.54189	8598.192738	6225.506675	5335.148008	4295.695032	2729.420213	3023.473627	4873.661986	4485.913028	3225.86506	2015.412453	996.960117	602.135473	362.703234	357.638674	426.359873	369.281427	401.412332	492.071493	512.463253	489.546377	441.302902	446.989988	427.686872	297.389461	217.36003	230.292679	227.195299	198.480793	187.534191	170.222657	169.701028	93.473052	88.309553	79.039566	98.620588	87.90008	82.585676	88.505078	64.582292	72.921484	101.411919	97.389845	70.547635	57.488759	64.325005
std Power	1804.208709	4663.738112	8480.786802	8953.251655	5923.790218	6123.591459	5289.894936	5275.079968	2340.013608	3300.422164	6499.904653	4166.397024	2133.669092	1496.824902	824.244501	555.649494	366.927573	318.851731	388.010094	291.902492	315.276508	525.586596	670.446792	599.590074	355.483047	507.937709	593.595871	380.872118	218.180978	238.57054	274.116932	199.042824	297.857035	260.399499	124.893643	82.013007	79.022763	78.52985	69.687932	57.843724	64.359955	63.692918	45.716108	59.269489	94.94791	103.87638	78.117326	44.039133	55.805141
CI95 Power	913.038806	2360.133757	4291.791419	4530.887231	2997.796386	3098.907907	2677.007007	2669.509737	1184.188514	1670.213372	3289.345159	2108.449065	1079.765701	757.483995	417.117605	281.192275	185.68756	161.358274	196.356592	147.720328	159.548995	265.978629	339.286655	303.428868	179.895938	257.047224	300.395438	192.744344	110.41278	120.731133	138.719759	100.727716	150.733687	131.777907	63.203743	41.503545	39.990301	39.740857	35.266311	29.272425	32.570032	32.232471	23.135118	29.993949	48.049389	52.567735	39.532095	22.286467	28.240779
Figure 3E
Period	512	256	170.6666667	128	102.4	85.33333333	73.14285714	64	56.88888889	51.2	46.54545455	42.66666667	39.38461538	36.57142857	34.13333333	32	30.11764706	28.44444444	26.94736842	25.6	24.38095238	23.27272727	22.26086957	21.33333333	20.48	19.69230769	18.96296296	18.28571429	17.65517241	17.06666667	16.51612903	16	15.51515152	15.05882353	14.62857143	14.22222222	13.83783784	13.47368421	13.12820513	12.8	12.48780488	12.19047619	11.90697674	11.63636364	11.37777778	11.13043478	10.89361702	10.66666667	10.44897959
mean Power	69.92144713	140.3266096	198.1617373	307.9913135	431.6744731	350.5744876	145.5536493	51.27754067	52.01797609	52.30022764	44.13779474	38.18449003	27.18231212	16.12233179	14.01242056	14.3766943	12.05699803	8.958782136	6.706662858	5.676796637	5.720138496	5.151105816	4.01732793	3.117138323	2.607723737	2.83357074	2.734003627	2.404529279	1.933608367	1.266010604	1.220127338	1.565992594	1.464300998	0.992124672	0.81905791	0.900679724	0.809748974	0.563717875	0.462449518	0.655143226	0.738382663	0.479627089	0.285302832	0.293023969	0.444802871	0.519457992	0.353139391	0.221832273	0.20648206
std Power	49.01660197	69.03237153	93.76495587	175.0470711	267.4578896	272.4972843	152.2128823	44.70585361	40.39704786	45.16703213	33.04455728	30.84378262	25.49986554	13.71597848	11.80070241	12.83625208	10.167513	6.047654399	3.899223597	4.20837876	4.773362575	3.478236624	3.86472933	2.777591733	2.086663406	2.204215594	2.024896622	2.02136117	1.830424005	1.41271822	1.525183734	1.728329988	1.391919179	1.060655068	1.163058897	1.435179599	1.125358319	0.559564489	0.465408869	0.7541036	1.07062997	0.769519398	0.381870961	0.233688962	0.585934452	0.952578809	0.603473343	0.243273497	0.174321044
CI95 Power	30.3802464	42.78592094	58.11505385	108.4933051	165.7690713	168.8924631	94.34078831	27.70846598	25.03788958	27.99430214	20.48085245	19.11682324	15.80468999	8.501095324	7.314016732	7.955845272	6.301774051	3.748306154	2.416719415	2.60833225	2.958506412	2.155793781	2.39534004	1.721537558	1.293303613	1.366161875	1.255020868	1.252829611	1.134487705	0.875595735	0.945301302	1.071210341	0.862704592	0.657388742	0.720858127	0.889517186	0.697491496	0.34681529	0.288458105	0.467389665	0.663571137	0.4769443	0.236681725	0.144839258	0.363159263	0.590403613	0.37402978	0.150779705	0.108043317
[truncated: 558 more columns]
