# Supplementary material for: Organelle calcium-derived voltage oscillations in pacemaker neurons drive the motor program for food-seeking behavior in Aplysia
Source: eLife. 2021 Jun 30;10:e68651. doi: 10.7554/eLife.68651 (PMC8263059; doi:10.7554/eLife.68651)
Supplement: Figure 10—source data 1. [file elife-68651-fig10-data1.txt]

Figure 10B
Period	512	256	170.6666667	128	102.4	85.33333333	73.14285714	64	56.88888889	51.2	46.54545455	42.66666667	39.38461538	36.57142857	34.13333333	32	30.11764706	28.44444444	26.94736842	25.6	24.38095238	23.27272727	22.26086957	21.33333333	20.48	19.69230769	18.96296296	18.28571429	17.65517241	17.06666667	16.51612903	16	15.51515152	15.05882353	14.62857143	14.22222222	13.83783784	13.47368421	13.12820513	12.8	12.48780488	12.19047619	11.90697674	11.63636364	11.37777778	11.13043478	10.89361702	10.66666667	10.44897959
mean Power	141.766085	148.9211367	162.4431726	137.9769735	153.1669037	308.8095772	687.8451451	851.1516139	498.7473348	157.257838	53.973351	24.20139821	20.65604468	35.89003989	89.96852782	117.0768299	65.36919241	24.20407779	26.74422245	27.34777885	17.899086	15.88158342	20.12519803	16.4442186	8.296403032	5.298257621	5.983186316	7.097864602	8.194368269	6.332521007	5.00496482	5.799540503	5.511044835	3.965941482	2.912497899	3.687008032	4.519166826	3.724890226	2.506535069	1.617289834	1.465196916	2.753000295	3.940134703	3.405359301	2.76735227	2.634593825	2.146688878	1.936016433	1.61423821
std Power	157.952795	120.1163064	175.5577359	113.7792462	87.72927187	137.1397582	219.1806185	350.6728697	186.8570657	167.79311	41.8054138	15.54474865	9.401372052	27.06240527	65.76297686	76.53469495	37.80686102	16.60620238	20.18312384	32.00942427	16.27538959	10.43715461	11.38506033	11.14601167	5.309811361	1.071248014	6.123137898	7.917994146	7.008024642	4.223679109	4.751353407	5.050774032	3.628918442	2.813396066	1.956159222	2.458983088	3.964000728	2.162815793	1.170518165	0.846464383	0.940363282	2.351438545	4.441208622	3.569996043	1.95576977	1.743037114	1.560430275	1.757281774	1.277349868
CI95 Power	154.7908947	117.7118172	172.0434198	111.5016124	85.97310663	134.3944934	214.7930592	343.6530974	183.1165596	164.4342262	40.9685527	15.23357376	9.213175313	26.52066984	64.44653308	75.00262283	37.05004299	16.27377929	19.77909791	31.36865937	15.94958872	10.22822357	11.15715411	10.92289072	5.203519516	1.049803763	6.000564876	7.759491678	6.86773795	4.139129468	4.656240778	4.949667598	3.556274725	2.757077482	1.917000812	2.409759145	3.884649331	2.119520529	1.147086723	0.829519852	0.921539082	2.30436743	4.352304474	3.498531835	1.916619156	1.708144983	1.52919357	1.722104493	1.251779869
Figure 10D
Period	512	256	170.6666667	128	102.4	85.33333333	73.14285714	64	56.88888889	51.2	46.54545455	42.66666667	39.38461538	36.57142857	34.13333333	32	30.11764706	28.44444444	26.94736842	25.6	24.38095238	23.27272727	22.26086957	21.33333333	20.48	19.69230769	18.96296296	18.28571429	17.65517241	17.06666667	16.51612903	16	15.51515152	15.05882353	14.62857143	14.22222222	13.83783784	13.47368421	13.12820513	12.8	12.48780488	12.19047619	11.90697674	11.63636364	11.37777778	11.13043478	10.89361702	10.66666667	10.44897959
mean Power	208.5692736	206.5501435	133.3584404	76.23600522	56.44073278	33.85728635	23.09633445	24.41292543	20.14673423	10.16924169	5.3081554	5.395405151	4.784159981	2.9888681	2.19050396	2.121296736	2.09645156	1.732389538	1.450560832	1.618033649	1.449006378	1.037372134	0.971349312	1.00981693	0.912431345	0.637096216	0.606272078	0.675832642	0.50657405	0.354453226	0.374033013	0.518988598	0.575074364	0.376335252	0.249721613	0.367262812	0.356837883	0.194861907	0.153232985	0.218290714	0.271892996	0.229629969	0.186131273	0.205155158	0.169572041	0.163343076	0.211316657	0.219210755	0.205388865
std Power	155.2709786	140.9556516	76.23247612	36.86780861	44.04277218	27.77836321	21.71783987	22.03848062	16.02769225	7.044049182	3.607215519	5.504122708	5.371871813	3.022227211	2.152779875	2.791632168	3.34022935	2.849235658	1.919897225	1.492252414	1.278111572	0.620833322	0.577300157	0.861473527	0.928146952	0.600027946	0.67167244	0.821013388	0.620102595	0.369564097	0.365472675	0.744661347	0.877589098	0.389896595	0.195278008	0.359383996	0.407508717	0.203921849	0.136659171	0.264017429	0.442064494	0.355869348	0.158048215	0.192160049	0.162498533	0.164840932	0.241633583	0.285726475	0.249825425
CI95 Power	136.0985126	123.5508059	66.81948365	32.31546527	38.60448256	24.34836149	19.03617618	19.31722502	14.04863353	6.174267885	3.161805711	4.82448762	4.708566729	2.649050273	1.886960085	2.446928521	2.927786316	2.497419278	1.682833194	1.307992877	1.120293602	0.544174401	0.5060166	0.755100964	0.813541724	0.52593802	0.588736033	0.719636741	0.543533902	0.323931261	0.320345038	0.652712456	0.769226626	0.341753154	0.171165576	0.315008174	0.357190576	0.178742097	0.119784844	0.231417228	0.387479494	0.311927505	0.138532823	0.168432615	0.142433627	0.144486792	0.211797282	0.250445695	0.218977616
[truncated: 207 more columns]
