# Supplementary material for: Organelle calcium-derived voltage oscillations in pacemaker neurons drive the motor program for food-seeking behavior in Aplysia
Source: eLife. 2021 Jun 30;10:e68651. doi: 10.7554/eLife.68651 (PMC8263059; doi:10.7554/eLife.68651)
Supplement: Source code 1. [file elife-68651-code1.zip]

Archive with 1 entries (1 files):
- Bedecarrats_et_al_Source code 1.R
